# Supplementary material for: Feasibility and Inter-Rater Reliability of Physical Performance Measures in Acutely Admitted Older Medical Patients
Source: PLoS One. 2015 Feb 23;10(2):e0118248. doi: 10.1371/journal.pone.0118248 (PMC4338133; doi:10.1371/journal.pone.0118248)
Supplement: S1 Dataset — (XLSX) [file pone.0118248.s001.xlsx]

## Sheet: C
identification number	Rater at the morning session, (1=experienced physiotherapist, 2=newly qualified physiotherapist, 3=experienced nurse)	respiration rate at the morning session, breaths pr. minute	oxygen saturation at the morning session, sat%	pulse rate at the morning session, counts per minute	systolic blood pressure at the morning session,mmHg	awareness at the morning session,(1=alert, 2=reacting to vocal stimuli, 3=reacting to pain, 4=unconscious)	temperature at the morning session,°C	oxygen use at the morning session, liters per minute	test position for HGS at the morning session,(1=bed 2=chair)	grip strength at the morning session, first trial (kg)	grip strength at the morning session, second trial (kg)	grip strength at the morning session, third trial (kg)	grip strength at the morning session, fourth trial (kg)	grip strength at the morning session, fifth trial (kg)	Gait speed at the morning session, first trial, seconds	Gait speed at the morning session, second trial, seconds	Chair stand categories at the morning session,(1=ability to rise with arm folded across chest 2=ability to rise using the armrest 3=inability to rise independently)	30 sec. Chair stand at the morning session, repetitions	Rater at the afternoon session, (1=experienced physiotherapist, 2=newly qualified physiotherapist, 3=experienced nurse)	respiration rate at the afternoon session, breaths per minute	saturation at the afternoon session, sat%	pulse rate at the afternoon session, counts pr. minute	systolic blood pressure at the afternoon session,mmHg	awareness at the afternoon session,(1=alert, 2=reacting to vocal stimuli, 3=reacting to pain, 4=unconscious)	temperature at the afternoon session, °C	oxygen use at the afternoon session, sat%	test position for HGS at the afternoon session,(1=bed 2=chair)	grip strength at the afternoon session, first trial (kg)	grip strength at the afternoon session, second trial (kg)	grip strength at the afternoon session, third trial (kg)	grip strength at the afternoon session, fourth trial (kg)	grip strength at the afternoon session, fifth trial (kg)	Gait speed at the afternoon session, first trial, seconds	Gait speed at the afternoon session, second trial, seconds	Chair stand categories at the afternoon session,(1=ability to rise with arm folded across chest 2=ability to rise using the armrest 3=inability to rise independently)	30 sec. Chair stand at the afternoon session, repetitions	sex (1=M 0=F)	Use of walking aid at admisssion, (0=no use of walking aid 1=uses walking aid)	Body mass index	New mobility score 14 days before admission, range (0-9)	New mobility score at admission range, (0-9)	Orientation-Memory-Concentration Test range, (0-28)	Cumulated ambulation score at the morning session, point, range (0-6)	Cumulated ambulation score at the afternoon session, point, range (0-6)	age at inclusion	patients who dropped out before the afternoon session, (1=dropout 0=study sample)	Pain before measurements of handgrip strength at the morning session, range (9-45) 9=no pain and 45=severe pain	Pain before measurements of gait speed at the morning session, range (9-45) 9=no pain and 45=severe pain	Pain before measurements of chair stand at the morning session, range (9-45) 9=no pain and 45=severe pain
1	1	14	96	61	121	1	35.9	2	2	32	30.1	30.3			8.5	7.63	2	0	2	20	94	57	130	1	35.9	2											1	1	21.2837	9	2	21	6		77.9083	1	9	9	9
2	2	24	98	63	139	1	35.8	0	1	17.6	17.9	17.1					3	0	1	18	94	54	114	1	34.7	0	1	13.7	16.7	15.9					3	0	1	1		9	6	17	0	0	94.8063	0	13
3	1	30	98	86	186	1	36.1	0	2	24.6	23.7	24.4			11.79	11.28	2	0	2	26	94	85	155	1	36.1	0	2	24.6	23.4	23			13.37	11.64	2	0	0	1		2	0	13	5	6	84.4052	0	15	15	15
4	2	12	95	65	126	1	36.6	0	2	20.2	20.5	22.7	22.2		6.13	5.48	1	8	1	12	93	61	135	1	36	0	2	18.7	19.2	19.6	19.6		4.36	5.63	1	9	0	0	21.9727	9	9	18	6	6	87.9726	0	9	9	9
5	2	26	96	72	124	1	36.6	0	2	31.1	32.2	32.9	30.7		5.28	4.94	1	12	1	28	95	58	116	1	36.4	0	2	30.5	32.4	31.6			5.1	5.09	1	9	1	0	27.1195	8	4	28	6	6	71.1129	0	15	15	15
6	3	24	95	77	113	1	36.6	0	2	23.2	25.8	23.6			8.94	8.06	2	0	1	22	97	90	124	1	36.3	0	2	27.8	27.4	25.9			8.28	9.07	2	0	1	1	25.8546	2	2	24	6	6	76.9637	0	10	10	10
7	2	16	89	84	110	1	35.8	0	2	18.8	19.4	24.9	22.3				1	7	1	12	90	73	114	1	35.6	1	2	15.8	17	19.7	21.2	19.7			1	8	0	0	20.5001	9	3	24	5	4	65.6838	0	9	9	9
8	3	18	94	68	137	1	37.1	2	2	19.9	20.1	19.8			7.9	6.06	2	0	2	24	97	91	123	1	35.8	2	2	21.2	20.4	22.5	20.3		6.39	5.41	2	0	0	1		4	0	20	6	6	77.7029	0	12	12	12
9	3	24	98	72	127	1	36.5	0	2	33	31.7	31.2							1	16	98	71	132	1	36.5	0	2	36.4	36.6	35.1					2	0	1	0		9	0	22		4	85.6947	0	11
10	2	18	97	79	117	1	37.7	0	2	23.7	22.4	23.5			2.91	2.83	1	9	1	16	97	80	135	1	38.6	0	2	26.3	28.2	27.8			3.43	2.87	1	11	0	0	25.0142	9	9	28	6	6	67.1622	0	10	10	10
11	1	32	97	85	97	1	35.5	1	2	20.8	22	22.1	21.3		7.06		2	0	2	26	93	68	108	1	36.2	2	2	18.4	18.4	17.4			9.34	9.65	2	0	0	0	21.6813	4	3	16	5	5	85.358	0	13	15	15
12	2	18	86	98	110	1	37.2	2	2	24.4	25.9	25.2			4.01	4.5	1	8	1	26	70	101	116	1	37.3	2	2	22.8	26.4	25.9			4.39	4.69	1	7	0	0	16.6568	9	2	28	6	6	70.037	0	9	9	9
13	3	16	93	94	177	1	37.2	2	2	19.9	16.8	14.7			6.32	5.61	1	8	2	22	97	90	147	1	36	2	2	14.9	12.5	15.1	14.7		7.02	6.17	1	8	0	0	24.3849	9	9	18	6	6	88.3696	0	9	9	9
14	1	20	95	71	135	1	36.4	0	2	21	19.7	18.8			7.37	8.03	1	6	2	22	96	79	142	1	37	0	2	19.7	21	20.4			6.22	5.33	1	7	0	1	27.9662	5	5	16	6	6	84.8268	0	9	9	9
15	1	20	93	72	178	1	36.8	0	2	18.1	18.4	17.6			6.94	6.35	1	7	2	18	92	74	176	1	35.8	0	2	19	16.3	16.7			6.4	6.47	1	8	0	0	24.0333	5	3	22	6	6	75.154	0	13	11	11
16	2	10	97	117	140	1	36.1	0	2	6	6.9	6.1			15.33	14.85	2	0	1																		0	1	18.8468	2	2	24	5		67.6523	1	12	12	12
17	1		96	85	129	1	37.6	2	2	14.8	14.5	14.5	16.1	15.8	5.74	5.42	1	8	2	28	96	64	165	1		2	2	15.4	15.1	14.5			5.38	5.43	1	8	0	0	26.8503	8	6	28	5	5	91.6441	0	9	9	9
18	2	24	94	79	141	1	35.7	0	2	28.5	28.2	23.8			6.31	4.72	1	5	1	22	93	75	111	1		0	2	26	25.9	20.9			5.4	5.34	1	7	1	0	26.4236	9	9	8	6	6	72.7228	0	10	10	10
19	1	22	96	83	148	1	36.7	0	2	34.7	35.7	33.7			4.29	4.34	1	12	2	26	94	76	141	1	36.8	0	2	36.2	33.3	32.1			3.58	3.68	1	11	1	0	27.1054	9	9	22	6	6	78.9678	0	9	9	9
20	1	24	90	94	140	1	37.2	8	1	36.3	33	32.9							2	26	90	108	137	1	37.8	10	1	27.4	24	32.1	30.1						1	0	27.3765	4	3	26	0	0	85.6153	0
21	2	20	97	95	128	1	36.3	2	2	14.9	16.3	13.5			11.82	9.88	2	0	1		93	92	119	1	37.1	0	2	14.5	15	14.2			11.09	10.6	2	0	0	1		6	6	19	6	6	77.6372	0	9	9	9
22	2	16	98	84	166	1	36.6	0	2	23.8	24.1	25.4	26.9	25.8	3.71	3.52	1	12	1	14		78	173	1	37.2	0	2	24.8	25.5	27.7	26.2		3.72	3.63	1	12	0	0	29.2357	9	9	28	6	6	66.0862	0	9	9	9
23																																					1	1	27.8086	7	7	17			85.2704	1
24	1	20	89	79	169	1	35.6	0	2	27.6	26.9	26.2			4.97	4.91	1	4	3	20	90	78	140	1	37.2	0	2	23.5	21.4	25.8	25		4.7	5.33	1	3	1	0	21.5924	9	7	24	6	6	83.6797	0	9	9	9
25	1	24	96	95	106	1	35.1	5	2	14.7	13.3	13.8			7.22	6.92	2	0	3	18	96	82	97	1	36.9	4	2	15.1	14.3	13.4			6.4	6.44	2	0	0	1	22.0312	3	3	8	6	6	82.2259	0	9	9	9
26	3	18	91	115	131	1	35	0	2	23	25.4	20.8			8.48	7.91	2	0	1	20	93	107	142	1	37.4	0	2	27	24.6	31.5	23.3		6.51	6.15	2	0	1	1	28.7347	4	1	20	6	6	77.7248	0	9	9	9
27	3	20	92	72	150	1	36.1	0	2	16.1	15.2	15.1			12.34	14.04	2	0	1		94	74	141	1	36.9	0	2	15.8	16.2	16.3	15.5		14.21	9.31	1	5	0	1	23.8672	6	6	3	5	6	79.9644	0	15	15	15
28	3	18	97	78	144	1	36	2	2	26.8	29	28.5			6.03	5.39	1	6	1	16	97	83	135	1		1	2	28.8	30.7	31.1	30.3		5.55	6.18	1	6	1	0	31.975	9	1	28	6	6	69.588	0	9	9	9
29	3	18	82	70	97	1	36.5	2	2	10.4	10.1	8.8			16.29	15.07	2	0	1	26	88	74	100	1	36.5	4	2	8.6	10.8	10.1			16.2	16.68	2	0	0	1	25.5296	3	0	26	4	4	80.1999	0	9	9	9
30	1	12		63	122	1	37	0	2	21.5	20	17.4					1	0	3	22	92	49	112	1	36.5	0	2	20.4	18	17.8			8.14	7.84	2	0	0	0	28.9807	9	7	17	4	3	73.1472	0	9	9	9
31	1	12	96	83	154	1	35.6	0																													0	1		2	0	24			86.3655	1	9
32	1	14	97	96	122	1		0	2	20.4	21	19.8			4.39	4.12	1	9	3	18	95	94	109	1		0	2	20.6	19.5	19.2			3.83	4.25	1	12	1	0	24.9135	9	9	28	6	6	83.1157	0	9	9	9
33																																					0	1		3	2	10			78.3956	1
34	1	18	96	100	153	1	36.1	0	2	15.7	14	13.8					3	0	3	20	92	68	120	1		0	2	15.4	13.9	13.7					2	0	1	1	15.5709	2	1	16	2	4	73.807	0	12	13
35	3	24	98	99	106	1	38	2	2	17.1	24.6	22.4			7.54	7.67	1	2	1	22	94	82		1	37.2	3	2	26.3	26.5	24.2			7.9	6.69	1	4	0	1		7	2	24	6	6	67.7262	0	9	9	9
36	3	16	97	92	79	1	37	0	2	30.8	28.4	28.4			5.83	5.62	1	11	1	10	97	93	140	1		0	2	27.9	28.1	28.4	29.7	27.9	5.22	5.28	1	12	1	0	26.3725	9	9	24	6	6	69.0568	0	10	10	10
37	1	26	93	69	103	1	35.1	1	1	8.7	9.2	9							2	26	92	69	110	1	36.4	0	1	8.2	7.9	7.5							0	1		3	2	16	0	0	89.3607	0	9	9
38	2	16	97	71	181	1	37.5	0	2	23.3	20.8	18.7			5.77	5.66	1	2	3	18	97	79	161	1	36.5	0	2	18.6	15.2	13.8			7.03	7.62	1	2	0	1	24.4975	6	6	26	6	6	80.1697	0	11	11	11
39	2	18	94	74	128	1	37	0	2	27.4	27	25			4.52	3.97	1	10	3	16	98	75	120	1	36.1	0	2	25.6	26.6	24.3			3.96	3.61	1	10	1	0	29.0253	9	9	26	6	6	66.4778	0	9	9	9
40	3	20	95	98	97	1	36.9	4	1	13.8	16.4	11.9							2	30	91	102	100	1	36.8	4	1	14.6	14.5	14.7	13.9						1	1	26.8274	4	4	18	0	0	66.037	0	9
41	2	22	95	59	135	1	36.7	0	2	15.5	13.8	13.4			6.17	6.7	1	6	1	24	96	55	133	1	36.9	0	2	14.6	13.2	13.7			6.77	6.69	1	9	0	0	19.1075	9	9	26	6	6	89.6071	0	9	9	9
42	3	24	98	69	119	1	37	0	2	11.1	10	11.8	10.8		7.14	7.35	1	5	2	26	97	67	115	1	36.8	0	2	11.5	11.4	12.5	12		5.51	5.05	1	6	0	0	18.6012	9	3	26	6	6	67.8932	0	9	9	9
43	2	24	95	68	132	1	36.7	0	2	34.9	35.9	35.3			4.64	4.75	1	13	1	24	93	95	100	1	36.6	0	2	34.7	36.3	35.2			5.29	4.95	1	10	1	0	27.3797	9	9	20	6	6	67.9014	0	9	9	9
44	3	24	96	74	120	1	36.2	0	2	11.3	11.5	11.2					2	0	2	24	98	81	140	1	37.9	0	2										0	1	22.0317	4	0	15	1	0	86.5517	1	12	12	12
45	1	10	98	80	133	1	36.5	2	2	3.9	4.9	4.5			11.22	11.04	2	0	2	16	94	95	134	1	35.2	0	2	6.1	6.1	5.7			10.48	10.78	2	0	0	1	25.5428	3	2	18	6	3	79.8768	0	20	20	20
46	3	18	95	61	156	1	36.7	0	2	26.5	24.6	23.8					2	0	2	22	97	59	120	1	35.7	0	2	26.9	27.4	25.3					2	0	1	1	23.6244	2	2	20	2	2	67.2444	0			9
47	3	20	95	80	125	1	36	0	2	12.4	16.2	11.2			9.62	8.65	1	2	2	20	95	99	115	1	36.8	0	2	11.9	14	9.4			14.75	13.16	1	4	0	1	27.2392	5	3	3	5	3	68.5996	0	10	10	10
48	2	22	97	92	121	1		0	1	8.9	11.5	12	10.5						3	20	95	95	130	1	36	0	1	16.7	11.4	15.7	13.8		10.3	10.1	2	0	0	1	18.026	2	1	21	0	5	77.076	0	17	17
49	2	20	98	71	151	1	37.2	2	2	22.5	21.2	20.5			9.26	7.5	1	3	3	16	95	66	124	1	36.1	0	2	20.9	21.6	21.1			8.13	7.66	1	4	1	1	23.8806	5	5	0	4	6	78.7707	0	10	10	10
50																																					0	0	26.493	9	9	28			78.6201	1
51																																					1	0		9	3	18			66.0534	1
52																																					1	0	24.7252	9	9	16			69.5743	1
53	1	26		96	87	1	38.4	2	2	14.6	14.8	14.3			20.02	14	3	0	2	26	98	93	97	1	38.3		2	14.1	12.8	13.7			21.36	15.27	3	0	0	1	18.75	3	3	20	3	3	91.447	0	9	9	9
54	2	24	96	76	144	1	37.4	0																													0	1	18.6709	2	2	20	0		90.3491	1	21
55	2		88	93	131	1	37.2	2	1	9.3	4.1	3.6							1	18	95	112	115	1	36.8	2	1	2.1	1.6	2.1	2.3	2.2					0	1		2	2	26	0	0	84.397	0	11	11
56	3	28	95	68	169	1	37.2	0	2	31.7	38.7	36.7			7.53	9.7	1	9	2	14	91	73	126	1		0	2	36.9	37	34.3			9.03	10.65	1	8	1	1	41.5225	4	2	3	5	4	76.9281	0	9	9	9
57	3	18	98	83	175	1	36.1	0	2	20.5	23	22.3			9.68	9.59	2	0	2	14	98	76	157	1		0											1	1	18.937	2	2	26	5	2	86.2231	1	9	9	9
59	3	20	95	114	132	1	37.1	3	2	31.4	32.2	32							2	14	94	110	147	1	37.2	2	2	31.6	31.3	29.8							1	1	35.1111	2	0	11	2	2	65.8919	0	9	9
60	3	28	95	69	101	1	36.7	2.5	2	14	14.3	14.1			6.52	6.54	2	0	2	26	95	85	130	1	36.4	0	2	14.3	17.1	17.3	17.7	14.8	7.43	6.59	2	0	1	1	21.1073	3	2	18	3	6	92.0684	0	9	9	9
61	3	16	96	120	144	1	36	0	2	18.6	15.7	17.7	17.1		6.96	6.62	2	0	1	16	97	72	173	1	34.9	0	2	16.2	15.3	16.4	14.4		5.8	6.26	2	0	0	0	24.4473	3	3	24	6	6	79.0472	0	9	9	9
62	3	18	97	87	141	1	36.3	2	2	16	16.3	17	16.3		6.72	5.46	1	6	1	16	97	79	136	1	35.6	1	2	17.8	19.7	17.4			6.28	5.55	1	7	0	0	26.079	3	3	22	6	6	86.3162	0	9	9	9
63	2	18	94	77	131	1	36.9	0	2	5.4	6.3	5.9			8.12	6.67	2	0	3	18	97	77	155	1	36.9	0	2	7.4	7.6	6.5			6.41	5.92	2	0	0	0	28.0855	9	9	12	5	6	71.5975	0	10	10	10
64	2	20	94	78	171	1	37.4	0	2	26.7	27.1	26.7			4.95	4.85	1	9	3	16	95	85	175	1	37	0	2	25.3	26.2	26			3.71	3.49	1	9	0	0	21.4159	9	9	15	6	6	78.9158	0	10	10	10
Note to the calculation of pain score
The pain level was scored on a five-point Verbal Ranking Scale. To collect information about the pain localization the assessment sheet was divided in nine different body areas. Accordingly, after summarizing the score from each body area the score had a range from 9 = no pain to 45 = intolerable pain.
[truncated: 9 more columns]
