# Supplementary material for: Feasibility and Inter-Rater Reliability of Physical Performance Measures in Acutely Admitted Older Medical Patients
Source: PLoS One. 2015 Feb 23;10(2):e0118248. doi: 10.1371/journal.pone.0118248 (PMC4338133; doi:10.1371/journal.pone.0118248)
Supplement: S2 Dataset — (XLS) [file pone.0118248.s002.xls]

## Sheet: Ark1
ID	ICD-10 version 2010	Cardiovascular 1=admission diagnosis	COPD 1=admission diagnosis	Infection, 1=admission diagnosis	Other, 1= admission diagnosis
2	DJ189	0	0	1	0
3	DZ035	1	0	0	0
4	DJ189	0	0	1	0
5	DJ919	0	0	1	0
6	DJ189	0	0	1	0
7	DJ449	0	1	0	0
8	DJ209A	0	0	1	0
9	DJ039	0	0	1	0
10	DA415	0	0	1	0
11	DD649	0	0	0	1
12	DJ449	0	1	0	0
13	DJ459	1	0	0	0
14	DM791	0	0	0	1
15	DI259	1	0	0	0
17	DJ960	0	0	1	0
18	DE869A	0	0	0	1
19	DJ960	0	0	1	0
20	DJ449	0	1	0	0
21	DJ960	0	0	1	0
22	DI109	1	0	0	0
24	DJ960	0	0	1	0
25	DJ969	0	0	1	0
26	DJ441	0	1	0	0
27	DM819	0	0	0	1
28	DJ189	0	0	1	0
29	DJ441	0	1	0	0
30	DK704	0	0	0	1
32	DK590	0	0	0	1
34	DR634	0	0	0	1
35	DJ411	0	0	1	0
36	DR559	0	0	0	1
37	DI501B	1	0	0	0
38	DZ034	1	0	0	0
39	DI509	1	0	0	0
40	DJ960	0	0	1	0
41	DI501C	1	0	0	0
42	DI500	1	0	0	0
43	DI489	1	0	0	0
45	DJ960	0	0	1	0
46	DE118	0	0	0	1
47	DE869	0	0	0	1
48	DJ449	0	1	0	0
49	DI350	1	0	0	0
53	DN300	0	0	1	0
55	DM353	0	0	0	1
56	DA499A	0	0	1	0
59	DJ189	0	0	1	0
60	DJ869	0	0	1	0
61	DI500	1	0	0	0
62	DJ469	0	0	1	0
63	DJ960	0	0	1	0
64	DJ189	0	0	1	0
COPD=Chronic obstructive pulmonary disease
ID=Identification number
